# Supplementary material for: Millipedes and centipedes in German greenhouses (Myriapoda: Diplopoda, Chilopoda)
Source: Biodivers Data J. 2014 Apr 11;(2):e1066. doi: 10.3897/BDJ.2.e1066 (PMC4031429; doi:10.3897/BDJ.2.e1066)
Supplement: XML Treatment for Strongylosoma stigmatosum [file BDJ.2.e1066-treatment74.xml]

<!DOCTYPE tp:taxon-treatment
  PUBLIC "-//TaxonX//DTD Taxonomic Treatment Publishing DTD v0 20100105//EN" "tax-treatment-NSO.dtd">
<tp:taxon-treatment xmlns:tp="http://www.plazi.org/taxpub"><tp:treatment-meta><mixed-citation publication-type="journal"><person-group><name><surname>Decker</surname><given-names>Peter</given-names></name><name><surname>Reip</surname><given-names>Hans Simon</given-names></name><name><surname>Voigtländer</surname><given-names>Karin</given-names></name></person-group><article-title>Millipedes and centipedes in German greenhouses (<tp:taxon-name><tp:taxon-name-part taxon-name-part-type="subphylum">Myriapoda</tp:taxon-name-part></tp:taxon-name>: <tp:taxon-name><tp:taxon-name-part taxon-name-part-type="class">Diplopoda</tp:taxon-name-part></tp:taxon-name>, <tp:taxon-name><tp:taxon-name-part taxon-name-part-type="class">Chilopoda</tp:taxon-name-part></tp:taxon-name>)</article-title><source>Biodivers Data J</source><day>11</day><month>4</month><year>2014</year><volume>2014</volume><issue>2</issue><pub-id pub-id-type="doi">10.3897/BDJ.2.e1066</pub-id></mixed-citation></tp:treatment-meta><tp:nomenclature><tp:taxon-name><tp:taxon-name-part taxon-name-part-type="genus">Strongylosoma</tp:taxon-name-part> <tp:taxon-name-part taxon-name-part-type="species">stigmatosum</tp:taxon-name-part></tp:taxon-name><tp:taxon-authority>(Eichwald, 1830)</tp:taxon-authority></tp:nomenclature><tp:treatment-sec sec-type="materials"><title>Materials</title><list list-type="alpha-lower" list-content="occurrences"><list-item><p><bold>Type status:</bold> <named-content xmlns:xlink="http://www.w3.org/1999/xlink" content-type="dwc:typeStatus" xlink:type="simple">Other material</named-content>. <bold>Location:</bold> country: <named-content xmlns:xlink="http://www.w3.org/1999/xlink" content-type="dwc:country" xlink:type="simple">Germany</named-content>; locality: <named-content xmlns:xlink="http://www.w3.org/1999/xlink" content-type="dwc:locality" xlink:type="simple">Berlin</named-content>; verbatimLocality: <named-content xmlns:xlink="http://www.w3.org/1999/xlink" content-type="dwc:verbatimLocality" xlink:type="simple">Berlin-Dahlem Botanical Garden</named-content>; decimalLatitude: <named-content xmlns:xlink="http://www.w3.org/1999/xlink" content-type="dwc:decimalLatitude" xlink:type="simple">52.4548</named-content>; decimalLongitude: <named-content xmlns:xlink="http://www.w3.org/1999/xlink" content-type="dwc:decimalLongitude" xlink:type="simple">13.3085</named-content>; geodeticDatum: <named-content xmlns:xlink="http://www.w3.org/1999/xlink" content-type="dwc:geodeticDatum" xlink:type="simple">WGS84</named-content>; <bold>Record Level:</bold> source: <named-content xmlns:xlink="http://www.w3.org/1999/xlink" content-type="dwc:source" xlink:type="simple">Eichler 1952</named-content></p></list-item></list></tp:treatment-sec><tp:treatment-sec sec-type="Distribution"><title>Distribution</title><p>Europe</p></tp:treatment-sec></tp:taxon-treatment>
