# Supplementary material for: Millipedes and centipedes in German greenhouses (Myriapoda: Diplopoda, Chilopoda)
Source: Biodivers Data J. 2014 Apr 11;(2):e1066. doi: 10.3897/BDJ.2.e1066 (PMC4031429; doi:10.3897/BDJ.2.e1066)
Supplement: XML Treatment for Polydesmidae [file BDJ.2.e1066-treatment75.xml]

<!DOCTYPE tp:taxon-treatment
  PUBLIC "-//TaxonX//DTD Taxonomic Treatment Publishing DTD v0 20100105//EN" "tax-treatment-NSO.dtd">
<tp:taxon-treatment xmlns:tp="http://www.plazi.org/taxpub"><tp:treatment-meta><mixed-citation publication-type="journal"><person-group><name><surname>Decker</surname><given-names>Peter</given-names></name><name><surname>Reip</surname><given-names>Hans Simon</given-names></name><name><surname>Voigtländer</surname><given-names>Karin</given-names></name></person-group><article-title>Millipedes and centipedes in German greenhouses (<tp:taxon-name><tp:taxon-name-part taxon-name-part-type="subphylum">Myriapoda</tp:taxon-name-part></tp:taxon-name>: <tp:taxon-name><tp:taxon-name-part taxon-name-part-type="class">Diplopoda</tp:taxon-name-part></tp:taxon-name>, <tp:taxon-name><tp:taxon-name-part taxon-name-part-type="class">Chilopoda</tp:taxon-name-part></tp:taxon-name>)</article-title><source>Biodivers Data J</source><day>11</day><month>4</month><year>2014</year><volume>2014</volume><issue>2</issue><pub-id pub-id-type="doi">10.3897/BDJ.2.e1066</pub-id></mixed-citation></tp:treatment-meta><tp:nomenclature><tp:taxon-name>
              <tp:taxon-name-part taxon-name-part-type="familia">Polydesmidae</tp:taxon-name-part>
            </tp:taxon-name><tp:taxon-authority>Leach, 1815</tp:taxon-authority></tp:nomenclature></tp:taxon-treatment>
